# Supplementary material for: Practice of Awake Prone Positioning in Critically Ill COVID-19 Patients—Insights from the PRoAcT–COVID Study
Source: J Clin Med. 2022 Nov 26;11(23):6988. doi: 10.3390/jcm11236988 (PMC9739110; doi:10.3390/jcm11236988)
Supplement: Supplementary file 1 [file jcm-11-06988-s001.zip]

Archive with 1 entries (1 files):
- jcm-2000158-supplementary.pdf
